# Supplementary material for: The Danish National Survey of Diet and Physical Activity (DANSDA) 2021–2024: Study Design and Participants Characteristics
Source: Nutrients. 2026 Apr 30;18(9):1426. doi: 10.3390/nu18091426 (PMC13164638; doi:10.3390/nu18091426)
Supplement: Supplementary file 1 [file nutrients-18-01426-s001.zip]

Archive with 1 entries (1 files):
- nutrients-4240805-supplementary.pdf
